# Supplementary material for: Ten-Year Results After Canaloplasty and Phacocanaloplasty
Source: J Clin Med. 2025 Apr 4;14(7):2481. doi: 10.3390/jcm14072481 (PMC11989742; doi:10.3390/jcm14072481)
Supplement: Supplementary file 1 [file jcm-14-02481-s001.zip]

Archive with 1 entries (1 files):
- jcm-3533492-supplementary.pdf
